# Supplementary material for: Overexpression of Phosphomimic Mutated OsWRKY53 Leads to Enhanced Blast Resistance in Rice
Source: PLoS One. 2014 Jun 3;9(6):e98737. doi: 10.1371/journal.pone.0098737 (PMC4043820; doi:10.1371/journal.pone.0098737)
Supplement: Table S5 — List of genes whose expression is significantly altered in OsWRKY53SD -overexpressing rice plants. (XLSX) [file pone.0098737.s010.xlsx]

## Sheet: Up-regulated genes
Table S5: List of genes whose expression is significantly altered in OsWRKY53SD-overexpressing rice plants
All data shown are from four biological replicates of WT and eight biological replicates of W53-OX and W53SD-OX with two independent lines.
					W-box		W53SD-OX vs W53-OX		Signal intensity
Probeset ID	Upregulation by blast fungus infection	Group (Fig. S5)	Description	GO annotation	1 kb	0.5 kb	Fold change	q-value	WT	W53-OX	W53SD-OX
Os07g0619400|mRNA|AK062716|CDS+3'UTR	No		Calcium-binding EF-hand domain containing protein.	Binding (GO:0005488)	5	0	2.0147	0.00076527	3478.14	2240.18	4513.09
Os01g0503500|mRNA|AK068046|CDS+3'UTR	No		Conserved hypothetical protein.	Molecular function unknown (non-GO categories)	0	0	2.65218	0.00187951	411.067	192.008	509.239
Os12g0117900|mRNA|AK063661|UTR	No		Non-protein coding transcript, unclassifiable transcript.	Molecular function unknown (non-GO categories)	1	1	2.5962	0.000194659	740.636	384.444	998.093
Os04g0518800|mRNA|AK069293|CDS+3'UTR	No		Lysine decarboxylase-like protein.	Catalytic activity (GO:0003824)	1	0	2.93301	0.00446244	41.1058	19.0639	55.9145
Os07g0595700|mRNA|AK108488|CDS+3'UTR	No		Conserved hypothetical protein.	Molecular function unknown (non-GO categories)	1	1	2.04562	0.0042973	303.75	159.827	326.946
Os12g0578300|mRNA|AK100503|CDS+3'UTR	No		Hypothetical protein.	Binding (GO:0005488)	3	1	2.08819	0.0301037	32.7972	15.7521	32.8933
Os08g0524800|mRNA|AK099291|CDS+3'UTR	No		TA1 protein (Fragment).	Nucleic acid binding transcription factor activity (GO:0001071)	3	1	2.01859	0.00241675	3560.84	1536.47	3101.39
Os07g0518500|mRNA|AK065400|CDS+3'UTR	No		Cytochrome P450 family protein.	Catalytic activity (GO:0003824)	6	4	2.11153	0.0122228	63.5456	23.1429	48.867
Os02g0159700|mRNA|AK111055|CDS+3'UTR	No		Electron transport protein SCO1/SenC family protein.	Transporter activity (GO:0005215)	2	0	2.44521	0.0313817	108.582	32.6224	79.7687
Os09g0272900|mRNA|AK111519|CDS+3'UTR	No		Skp1 (Fragment).	Binding (GO:0005488)	5	1	2.41307	0.0237128	1390.32	428.277	1033.48
Os04g0407900|mRNA|AK064758|CDS+3'UTR	No		Cytochrome P450 77A2 (EC 1.14.-.-) (CYPLXXVIIA2) (P-450EG5).	Catalytic activity (GO:0003824)	0	0	3.30536	0.0136994	173.371	34.6439	114.51
Os01g0731100|mRNA|AK106037|CDS+3'UTR	No		Conserved hypothetical protein.	Molecular function unknown (non-GO categories)	1	0	2.71434	1.7498e-06	12113.3	2466.24	6694.22
Os01g0503400|mRNA|AK122122|CDS+3'UTR	No		Root-specific metal transporter.	Transporter activity (GO:0005215)	3	2	2.75857	0.0197041	55.2737	12.8507	35.4497
Os07g0282300|mRNA|AK072847|CDS+3'UTR	No		Aldehyde oxidase-2.	Catalytic activity (GO:0003824)	1	0	2.12128	0.00640627	31.5533	11.3298	24.0336
Os05g0441400|mRNA|AK108756|CDS+3'UTR	No		Uncharacterized plant-specific domain containing protein.	Molecular function unknown (non-GO categories)	2	0	2.21183	0.0336129	23.9503	10.0851	22.3066
Os05g0398800|mRNA|AK106842|CDS+3'UTR	No		Protein kinase domain containing protein.	Catalytic activity (GO:0003824)	1	1	4.24009	0.00168558	246.687	18.1543	76.9762
Os08g0560000|mRNA|AK107230|CDS+3'UTR	No		2OG-Fe(II) oxygenase domain containing protein.	Catalytic activity (GO:0003824)	4	1	2.4379	0.047018	179.162	17.1573	41.8278
Os07g0537500|mRNA|AK111734|CDS+3'UTR	No		Protein kinase domain containing protein.	Catalytic activity (GO:0003824)	5	4	6.50698	2.20111e-06	1175.04	27.5744	179.427
Os12g0186600|mRNA|AK104628|CDS+3'UTR	No		Conserved hypothetical protein.	Molecular function unknown (non-GO categories)	0	0	2.79914	0.049077	124.009	14.5027	40.595
Os11g0559600|mRNA|AK064906|CDS+3'UTR	No		Hypothetical protein.	Molecular function unknown (non-GO categories)	1	0	2.55971	0.0248295	230.986	30.1904	77.2788
Os01g0760000|mRNA|AK120226|CDS+3'UTR	No		Dynein 8 kDa light chain, flagellar outer arm.	Binding (GO:0005488)	3	0	2.04296	0.0040844	5263.48	689.358	1408.36
Os10g0445400|mRNA|AK067013|CDS+3'UTR	No		Zn-finger, RING domain containing protein.	Binding (GO:0005488)	5	3	2.85075	0.00180638	210.245	74.4732	212.304
Os09g0286600|mRNA|AK072749|CDS+3'UTR	No		Pathogenesis-related transcriptional factor and ERF domain containing protein.	Nucleic acid binding transcription factor activity (GO:0001071)	1	1	2.17554	6.16328e-06	4059.54	1634.35	3555.41
Os04g0667400|mRNA|AK119413|CDS+3'UTR	No		2OG-Fe(II) oxygenase domain containing protein.	Catalytic activity (GO:0003824)	4	1	2.11949	0.00095601	632.324	194.646	412.551
Os07g0435900|mRNA|AK067172|CDS+3'UTR	No		SRA-YDG domain containing protein.	Catalytic activity (GO:0003824)	3	2	2.11377	0.0052918	1561.59	530.585	1121.57
Os01g0909400|mRNA|AK068178|CDS+3'UTR	No		Plant protein of unknown function DUF868 family protein.	Molecular function unknown (non-GO categories)	2	1	2.06386	0.0142715	250.251	94.1116	194.232
Os05g0375400|mRNA|AK121825|CDS+3'UTR	No		(1,3;1,4) beta glucanase precursor (EC 3.2.1.73).	Defense-related genes (non-GO categories)	5	2	2.2623	0.00885672	94308.5	23546.1	53268.7
Os09g0343200|mRNA|AK064994|CDS+3'UTR	No		Ankyrin repeat containing protein.	Binding (GO:0005488)	5	2	2.70031	0.00777946	144.525	30.0604	81.1725
Os03g0339900|mRNA|AK066021|5'UTR+CDS	No		Serine/threonine protein kinase.	Catalytic activity (GO:0003824)	0	0	2.07898	0.0201705	57.3734	17.1437	35.6413
Os11g0695800|mRNA|AK111652|CDS+3'UTR	Yes	II	Protein kinase domain containing protein.	Binding (GO:0005488)	4	1	2.73301	0.00793839	33.9321	7.86993	21.5086
Os10g0432200|mRNA|AK106572|CDS+3'UTR	No		ATP-binding cassette sub-family E member 1 (RNase L inhibitor) (Ribonuclease 4 inhibitor) (RNS4I).	Binding (GO:0005488)	3	1	2.06727	0.0273185	1646.97	763.244	1577.8
Os01g0859400|mRNA|AK071555|CDS+3'UTR	No		Dual specificity protein phosphatase family protein.	Catalytic activity (GO:0003824)	2	1	2.01299	0.0435666	23.5584	9.43924	19.0011
Os09g0400300|mRNA|AK067085|CDS+3'UTR	No		Mannitol dehydrogenase (EC 1.1.1.255) (NAD-dependent mannitol dehydrogenase) (Fragment).	Catalytic activity (GO:0003824)	5	2	2.47555	0.00128578	500.966	112.944	279.598
Os08g0420800|mRNA|AK109317|CDS+3'UTR	No		Conserved hypothetical protein.	Molecular function unknown (non-GO categories)	1	0	3.07691	0.039887	32.3457	7.5889	23.3503
Os09g0287000|mRNA|AK068688|CDS+3'UTR	No		Pathogenesis-related transcriptional factor and ERF domain containing protein.	Nucleic acid binding transcription factor activity (GO:0001071)	3	1	2.80206	0.00947043	118.06	44.7129	125.288
Os12g0210400|mRNA|AK068774|CDS+3'UTR	No		Protein kinase domain containing protein.	Catalytic activity (GO:0003824)	4	3	2.33333	4.25466e-06	8436.33	3824.88	8924.77
Os09g0504000|mRNA|AK068607|CDS+3'UTR	No		Nucleotide sugar epimerase-like protein (UDP-D-glucuronate 4- epimerase) (EC 5.1.3.6).	Catalytic activity (GO:0003824)	4	1	2.4841	0.00427957	243.862	53.1147	131.942
Os04g0122000|mRNA|AK099773|CDS+3'UTR	No		Leucine-rich repeat, cysteine-containing type containing protein.	Binding (GO:0005488)	2	2	2.76906	0.000889516	75.3784	17.47	48.3757
Os02g0115700|mRNA|AK061923|CDS+3'UTR	Yes	II	Catalase isozyme A (EC 1.11.1.6) (CAT-A).	Catalytic activity (GO:0003824)	6	4	3.0183	0.000475046	9268.37	1693.04	5109.97
Os11g0686500|mRNA|AK066559|CDS+3'UTR	Yes	I	Disease resistance protein family protein.	Defense-related genes (non-GO categories)	5	3	2.30764	2.04996e-05	203.155	197.578	455.94
Os01g0115600|mRNA|AK121074|CDS+3'UTR	Yes	I	LRK14.	Catalytic activity (GO:0003824)	2	0	2.86199	0.0360739	13.4698	83.5524	239.126
Os03g0132900|mRNA|AK099355|CDS+3'UTR	Yes	I	Chitinase (EC 3.2.1.14) (Fragment).	Defense-related genes (non-GO categories)	1	1	2.88386	0.0029401	753.545	1709.9	4931.12
Os03g0405500|mRNA|AK069583|CDS+3'UTR	Yes	I	PDI-like protein.	Antioxidant activity (GO:0016209)	4	2	2.74906	2.17441e-05	3949.9	5675.77	15603.7
Os10g0531400|mRNA|AK061233|CDS+3'UTR	Yes	I	Glutathione S-transferase GST 30 (EC 2.5.1.18).	Catalytic activity (GO:0003824)	7	4	2.98116	0.000173684	1995.04	1813.8	5407.33
Os04g0630800|mRNA|AK067411|CDS+3'UTR	No		Anthocyanidin reductase.	Catalytic activity (GO:0003824)	5	1	2.23279	0.0130593	84.5791	124.814	278.685
Os04g0616700|mRNA|AK111529|CDS+3'UTR	Yes	I	BRASSINOSTEROID INSENSITIVE 1-associated receptor kinase 1 precursor (EC 2.7.1.37) (BRI1-associated receptor kinase 1) (Somatic embryogenesis receptor-like kinase 3).	Catalytic activity (GO:0003824)	1	0	2.03843	0.00606087	73.1031	117.721	239.967
Os11g0182500|mRNA|AK068021|CDS+3'UTR	Yes	I	Ankyrin repeat containing protein.	Binding (GO:0005488)	3	1	2.17886	0.0205154	96.9575	241.03	525.17
Os09g0484200|mRNA|AK073885|CDS+3'UTR	Yes	I	Hypothetical protein.	Molecular function unknown (non-GO categories)	3	1	2.13369	0.0379562	2138.23	3357.8	7164.75
Os06g0582600|mRNA|AK067453|CDS+3'UTR	Yes	I	Cysteine proteinase.	Catalytic activity (GO:0003824)	3	2	2.45988	0.00299981	361.968	451.459	1110.5
Os07g0106200|mRNA|AK061974|CDS+3'UTR	Yes	I	Monosaccharide transporter 3.	Transporter activity (GO:0005215)	5	1	3.43958	0.000267978	893.659	893.59	3073.57
Os04g0468600|mRNA|AK061332|CDS+3'UTR	Yes	I	Conserved hypothetical protein.	Molecular function unknown (non-GO categories)	6	3	3.6395	0.00172004	112.139	711.776	2590.47
Os06g0587300|mRNA|AK121885|CDS+3'UTR	Yes	I	Conserved hypothetical protein.	Molecular function unknown (non-GO categories)	2	2	3.56736	0.00700363	1371.84	2755.5	9829.48
Os03g0168000|mRNA|AK072898|CDS+3'UTR	Yes	I	Major facilitator superfamily, general substrate transporter domain containing protein.	Transporter activity (GO:0005215)	0	0	2.66758	0.0247101	4.51354	5.66761	15.1188
Os06g0676700|mRNA|AK121588|CDS+3'UTR	Yes	I	High pI alpha-glucosidase.	Catalytic activity (GO:0003824)	7	4	3.08467	0.00201784	157.585	395.104	1218.76
Os07g0129300|mRNA|AF306651|CDS+3'UTR	Yes	I	Pathogenesis-related protein 1 precursor.	Defense-related genes (non-GO categories)	1	1	4.53826	0.0459025	15.1547	875.322	3972.41
Os01g0372400|mRNA|AK108314|CDS+3'UTR	Yes	I	Glutathione S-transferase, C-terminal domain containing protein.	Catalytic activity (GO:0003824)	4	2	2.36414	0.00580979	74.81	183.188	433.08
Os02g0819400|mRNA|AK100921|CDS+3'UTR	Yes	I	Globin-like family protein.	Binding (GO:0005488)	6	2	2.04752	0.00901303	61.8997	96.3411	197.261
Os07g0537900|mRNA|AK103108|CDS+3'UTR	Yes	I	SRK3 gene.	Catalytic activity (GO:0003824)	6	6	3.14383	0.000389981	6.10889	37.1075	116.66
Os04g0420900|mRNA|AK101902|CDS+3'UTR	Yes	I	Receptor-like protein kinase.	Catalytic activity (GO:0003824)	6	2	2.77074	0.0189197	17.1427	50.6307	140.284
Os04g0430600|mRNA|AK106337|CDS+3'UTR	Yes	I	Harpin-induced 1 domain containing protein.	Molecular function unknown (non-GO categories)	2	1	2.43942	0.00207742	136.402	168.816	411.811
Os06g0726100|mRNA|AK061280|CDS+3'UTR	Yes	I	Endochitinase precursor (EC 3.2.1.14).	Defense-related genes (non-GO categories)	6	4	3.44204	0.0106932	26.442	21.4704	73.9019
Os09g0129500|mRNA|AK099466|CDS+3'UTR	Yes	I	Conserved hypothetical protein.	Molecular function unknown (non-GO categories)	1	0	5.72556	0.000105563	13.0375	48.7084	278.882
Os04g0227500|mRNA|AK060052|CDS+3'UTR	Yes	I	DSBA oxidoreductase family protein.	Catalytic activity (GO:0003824)	3	2	2.01542	0.0157454	519.075	601.846	1212.95
Os06g0726200|mRNA|AK061042|CDS+3'UTR	Yes	I	Endochitinase precursor (EC 3.2.1.14).	Defense-related genes (non-GO categories)	3	3	2.14672	0.0353149	780.335	1526.49	3276.86
Os08g0127100|mRNA|AK065217|CDS+3'UTR	Yes	I	Lysine and histidine specific transporter.	Transporter activity (GO:0005215)	7	5	2.45528	0.00399911	1664.18	4359.96	10705
Os07g0187900|mRNA|AK062594|CDS+3'UTR	Yes	I	Nodule-specific protein-like.	Transporter activity (GO:0005215)	4	2	2.28606	0.00095601	517.075	411.549	940.823
Os09g0570100|mRNA|AK061135|CDS+3'UTR	Yes	I	Protein kinase domain containing protein.	Catalytic activity (GO:0003824)	2	0	3.25934	0.0026704	36.755	36.0808	117.6
Os12g0170800|mRNA|AK059809|CDS+3'UTR	Yes	I	24 kDa protein SC24 (24 kDa seed coat protein).	Binding (GO:0005488)	3	2	3.84393	0.0411247	98.0986	267.14	1026.84
Os01g0660000|mRNA|AK064265|CDS+3'UTR	Yes	I	Conserved hypothetical protein.	Molecular function unknown (non-GO categories)	6	1	3.89737	0.0427418	25.1799	10.0648	39.2263
Os12g0467700|mRNA|AK071141|CDS+3'UTR	No		Mitochondrial protein-like.	Binding (GO:0005488)	3	0	3.10501	0.000105563	1165.07	663.545	2060.24
Os03g0270000|mRNA|AK106069|CDS+3'UTR	Yes	I	Protein of unknown function DUF296 domain containing protein.	Molecular function unknown (non-GO categories)	5	2	2.33134	0.00399911	34.9413	35.9637	83.8437
Os03g0182800|mRNA|AJ304840|CDS+3'UTR	Yes	I	Ethylene responsive element binding factor3 (OsERF3).	Nucleic acid binding transcription factor activity (GO:0001071)	2	1	2.25805	0.0139101	69.2777	68.3297	154.292
Os03g0318400|mRNA|AK106440|CDS+3'UTR	Yes	I	Peptidase A1, pepsin family protein.	Catalytic activity (GO:0003824)	8	2	3.74756	0.0450503	5.6037	37.5578	140.75
Os12g0147800|mRNA|AK059860|CDS+3'UTR	Yes	I	Phytosulfokines 5 precursor (Secretory protein SH27A) [Contains: Phytosulfokine-alpha (PSK-alpha) (Phytosulfokine-a); Phytosulfokine- beta (PSK-beta) (Phytosulfokine-b)].	Binding (GO:0005488)	2	1	2.09766	0.0215146	249.961	295.725	620.329
Os02g0211100|mRNA|AK120042|CDS+3'UTR	No		Hypothetical protein.	Molecular function unknown (non-GO categories)	5	5	3.01115	0.0102109	4.18692	5.5966	16.8521
Os04g0673300|mRNA|AK059734|CDS+3'UTR	Yes	II	ZmRR2 protein (Response regulator 2).	Molecular transducer activity (GO:0060089)	5	4	2.28206	0.00179358	2471.89	807.137	1841.93
Os06g0202700|mRNA|AK107741|CDS+3'UTR	No		Conserved hypothetical protein.	Molecular function unknown (non-GO categories)	5	2	2.01312	0.00324324	74.0398	52.14	104.965
Os07g0273900|mRNA|AK065799|CDS+3'UTR	No		NBS-LRR resistance-like protein J71.	Defense-related genes (non-GO categories)	3	2	2.2036	0.00038005	236.086	120.965	266.559
Os04g0587500|mRNA|AK060241|CDS+3'UTR	No		Conserved hypothetical protein.	Molecular function unknown (non-GO categories)	4	2	2.60097	0.000234729	212.262	106.616	277.303
Os02g0277700|mRNA|AK120092|CDS+3'UTR	Yes	I	Leucine-rich repeat, plant specific containing protein.	Binding (GO:0005488)	7	6	2.29718	0.00264997	42.4232	53.5086	122.919
Os03g0120600|mRNA|AK121692|CDS+3'UTR	Yes	I	Conserved hypothetical protein.	Molecular function unknown (non-GO categories)	0	0	2.02571	0.00810311	9.88164	26.2444	53.1637
Os05g0537700|mRNA|AK106906|CDS+3'UTR	Yes	I	Cyclin-like F-box domain containing protein.	Binding (GO:0005488)	3	1	2.5316	0.0327437	4.34459	11.7408	29.723
Os08g0202400|mRNA|AK070769|5'UTR+CDS	Yes	I	Disease resistance protein family protein.	Defense-related genes (non-GO categories)	7	5	2.02296	0.0364594	23.306	23.4444	47.4271
Os10g0537800|mRNA|AK061277|CDS+3'UTR	Yes	I	Peptidase A1, pepsin family protein.	Catalytic activity (GO:0003824)	2	1	6.28473	0.00185403	18.4008	22.952	144.246
Os10g0538200|mRNA|AK061045|CDS+3'UTR	Yes	I	Peptidase A1, pepsin family protein.	Catalytic activity (GO:0003824)	4	1	3.91902	0.00115534	37.8867	89.8191	352.002
Os01g0831300|mRNA|AK109023|CDS+3'UTR	Yes	I	Ammonium transporter.	Transporter activity (GO:0005215)	2	1	2.22397	0.00812087	28.2539	29.2347	65.0172
Os04g0401700|mRNA|AK100669|CDS+3'UTR	Yes	I	Potassium transporter 5 (AtPOT5) (AtHAK1) (AtHAK5).	Transporter activity (GO:0005215)	2	1	2.31825	0.0218135	194.805	354.151	821.012
Os02g0718100|mRNA|AK109216|CDS+3'UTR	Yes	I	Conserved hypothetical protein.	Molecular function unknown (non-GO categories)	0	0	3.1002	0.00573273	206.995	246.37	763.794
Os12g0628600|mRNA|X68197|CDS+3'UTR	Yes	I	Thaumatin-like protein precursor.	Defense-related genes (non-GO categories)	1	0	2.91142	0.038663	9.77523	59.7406	173.931
Os03g0802500|mRNA|AK104696|CDS+3'UTR	Yes	I	AAA ATPase, central region domain containing protein.	Catalytic activity (GO:0003824)	1	1	2.03972	0.0110368	292.368	235.947	481.266
Os08g0124000|mRNA|AK063293|CDS+3'UTR	Yes	I	Resistance protein candidate (Fragment).	Defense-related genes (non-GO categories)	5	3	2.11057	0.00277816	13.9208	12.1948	25.7382
Os10g0571600|mRNA|AK110684|CDS+3'UTR	Yes	I	No apical meristem (NAM) protein domain containing protein.	Nucleic acid binding transcription factor activity (GO:0001071)	5	2	2.62747	0.0121607	132.006	241.226	633.811
Os03g0197300|mRNA|AK102651|CDS+3'UTR	Yes	I	RmlC-like cupin family protein.	Nutrient reservoir activity (GO:0045735)	1	1	3.32264	0.0254213	8.67035	11.2575	37.4045
Os01g0297200|mRNA|AK109883|CDS+3'UTR	Yes	I	AAA ATPase, central region domain containing protein.	Catalytic activity (GO:0003824)	1	1	5.43456	0.00700777	5.22496	19.9802	108.583
Os05g0492600|mRNA|AF456247|CDS+3'UTR	Yes	I	NBS-LRR type resistance protein (Fragment).	Defense-related genes (non-GO categories)	6	4	2.53676	0.0306967	5.16823	7.74384	19.6443
Os04g0370100|mRNA|AK072627|CDS+3'UTR	Yes	I	EGF-like calcium-binding domain containing protein.	Binding (GO:0005488)	5	2	2.85227	0.00014308	11.2117	10.2049	29.1071
Os10g0120300|mRNA|AK073088|CDS+3'UTR	No		Leucine-rich repeat, plant specific containing protein.	Binding (GO:0005488)	4	2	2.24508	0.0355287	4.68065	8.90972	20.0031
Os08g0111300|mRNA|AK110905|CDS+3'UTR	Yes	I	Transferase family protein.	Catalytic activity (GO:0003824)	3	3	2.10987	0.00133663	42.3151	63.0192	132.962
Os07g0251900|mRNA|AK066280|CDS+3'UTR	Yes	I	Leucine-rich repeat, plant specific containing protein.	Binding (GO:0005488)	4	2	2.00493	0.00939961	33.0061	51.5893	103.433
Os04g0524600|mRNA|AK069437|CDS+3'UTR	No		Oligopeptide transporter OPT superfamily protein.	Transporter activity (GO:0005215)	5	3	2.07361	0.0261524	343.415	463.235	960.565
Os07g0123800|mRNA|AK109248|CDS+3'UTR	Yes	I	Conserved hypothetical protein.	Molecular function unknown (non-GO categories)	6	2	3.41084	0.00121254	72.8294	294.173	1003.37
Os01g0677900|mRNA|AK068284|CDS+3'UTR	Yes	I	Conserved hypothetical protein.	Molecular function unknown (non-GO categories)	5	4	3.87303	0.000979203	4.29259	13.6262	52.7745
Os11g0672200|mRNA|AK107783|CDS+3'UTR	Yes	I	Protein kinase-like domain containing protein.	Catalytic activity (GO:0003824)	3	1	2.50634	0.000503355	34.2661	81.1051	203.277
Os01g0959100|mRNA|AK063053|CDS+3'UTR	Yes	I	Abscisic stress ripening protein 1.	Molecular function unknown (non-GO categories)	2	1	2.6191	0.0388547	49.6606	169.715	444.5
Os07g0683200|mRNA|AK068606|CDS+3'UTR	No		NAC-domain containing protein 19 (ANAC019) (ANAC) (Abscicic-acid- responsive NAC).	Nucleic acid binding transcription factor activity (GO:0001071)	4	2	2.66422	0.0171776	252.166	306.098	815.511
Os05g0486100|mRNA|AK119823|CDS+3'UTR	No		Protein kinase domain containing protein.	Catalytic activity (GO:0003824)	3	2	2.02083	0.00106305	604.207	619.113	1251.12
Os11g0649700|mRNA|AK059842|CDS+3'UTR	No		Protein of unknown function DUF588 family protein.	Molecular function unknown (non-GO categories)	6	3	2.7088	0.000325794	35.9246	29.3865	79.6018
Os06g0125800|mRNA|AK068302|CDS+3'UTR	Yes	I	Zn-finger, RING domain containing protein.	Binding (GO:0005488)	4	2	2.26395	0.000985936	411.181	368.028	833.201
Os02g0579800|mRNA|AK059931|CDS+3'UTR	No		Fw2.2.	Binding (GO:0005488)	4	4	2.11292	0.00143936	1052.42	837.578	1769.71
Os08g0198300|mRNA|AK105288|CDS+3'UTR	Yes	I	BTB/POZ domain containing protein.	Binding (GO:0005488)	6	3	2.29988	0.0103035	6.76209	7.77962	17.8922
Os12g0556500|mRNA|AK110372|CDS+3'UTR	Yes	I	Calmodulin binding protein-like protein.	Binding (GO:0005488)	3	1	2.59591	0.00104192	497.741	784.19	2035.69
Os09g0506000|mRNA|AK073291|CDS+3'UTR	Yes	I	Diphosphonucleotide phosphatase 1 precursor.	Catalytic activity (GO:0003824)	2	2	2.24497	0.0102178	46.8417	57.2891	128.612
Os07g0538200|mRNA|AK103518|CDS+3'UTR	Yes	I	Protein kinase domain containing protein.	Catalytic activity (GO:0003824)	3	2	3.25058	8.66159e-05	411.751	417.96	1358.6
Os01g0186600|mRNA|AK108138|CDS+3'UTR	Yes	I	Conserved hypothetical protein.	Molecular function unknown (non-GO categories)	2	1	5.02566	0.00541873	4.39545	4.77394	23.9921
Os10g0558700|mRNA|AK060854|CDS+3'UTR	Yes	I	2OG-Fe(II) oxygenase domain containing protein.	Catalytic activity (GO:0003824)	3	0	2.89947	0.000226008	201.977	258.29	748.906
Os04g0688300|mRNA|AK104928|CDS+3'UTR	No		Haem peroxidase, plant/fungal/bacterial family protein.	Defense-related genes (non-GO categories)	1	0	2.02576	0.00525258	372.276	240.595	487.386
Os04g0634700|mRNA|AK100906|CDS+3'UTR	Yes	I	Diacylglycerol kinase.	Catalytic activity (GO:0003824)	4	3	2.78694	0.0181046	918.987	577.537	1609.62
Os11g0229500|mRNA|AK111665|CDS+3'UTR	Yes	II	Disease resistance protein family protein.	Defense-related genes (non-GO categories)	3	2	2.60146	0.000424855	1227.41	395.077	1027.77
Os01g0940800|mRNA|AK105972|CDS+3'UTR	Yes	I	Beta-1,3-glucanase precursor.	Defense-related genes (non-GO categories)	6	3	2.31721	0.0229786	268.4	225.625	522.816
Os05g0493100|mRNA|AK110420|CDS+3'UTR	Yes	I	KI domain interacting kinase 1.	Catalytic activity (GO:0003824)	3	2	2.0495	0.0375248	9.04832	24.9459	51.1265
Os12g0576700|mRNA|AK073512|CDS+3'UTR	Yes	II	Diphosphonucleotide phosphatase 1 precursor.	Catalytic activity (GO:0003824)	7	6	2.19509	0.0426263	109.574	37.5974	82.5296
Os12g0629700|mRNA|AK099946|CDS+3'UTR	Yes	I	Thaumatin-like protein precursor.	Defense-related genes (non-GO categories)	4	1	4.29651	0.00171269	15.9686	23.3078	100.142
Os07g0539900|mRNA|AK071889|CDS+3'UTR	Yes	I	Beta-1,3-glucanase-like protein.	Defense-related genes (non-GO categories)	3	0	4.34453	1.95454e-05	422.006	276.959	1203.23
Os12g0432600|mRNA|AK108851|CDS+3'UTR	Yes	I	Zn-finger, RING domain containing protein.	Binding (GO:0005488)	1	1	2.8411	0.0378571	4.24102	4.76567	13.5398
Os04g0647900|mRNA|AK068809|CDS+3'UTR	Yes	I	Leucine-rich repeat, typical subtype containing protein.	Binding (GO:0005488)	3	3	2.16365	0.0266116	33.2795	56.4832	122.21
Os11g0225000|mRNA|AK062328|CDS+3'UTR	Yes	I	Serine/threonine protein kinase domain containing protein.	Catalytic activity (GO:0003824)	5	4	2.40769	5.98535e-05	33.9794	53.9358	129.861
Os01g0213400|mRNA|AK068075|CDS+3'UTR	No		Zn-finger, RING domain containing protein.	Binding (GO:0005488)	2	2	2.53512	0.000210533	188.624	52.1422	132.186
Os01g0580500|mRNA|AK102472|CDS+3'UTR	Yes	II	1-aminocyclopropane-1-carboxylate oxidase (Fragment).	Catalytic activity (GO:0003824)	2	0	2.60383	0.00575574	513.233	108.072	281.402
Os05g0361500|mRNA|AK100947|CDS+3'UTR	Yes	II	Pectinesterase family protein.	Catalytic activity (GO:0003824)	6	4	2.61129	0.0301992	26.998	8.23815	21.5122
Os08g0562300|mRNA|AK063290|CDS+3'UTR	Yes	I	Zn-finger, C2H2 type domain containing protein.	Binding (GO:0005488)	3	2	2.19206	0.0440584	11.5846	26.9352	59.0436
Os01g0860500|mRNA|AK103976|CDS+3'UTR	Yes	I	Chitinase (EC 3.2.1.14).	Defense-related genes (non-GO categories)	6	5	2.13807	0.0317721	135.58	135.455	289.612
Os01g0687400|mRNA|AK106178|CDS+3'UTR	Yes	I	Chitinase (EC 3.2.1.14).	Defense-related genes (non-GO categories)	4	3	2.14256	0.000193826	2005.44	4442.94	9519.7
Os06g0146600|mRNA|AK121663|CDS+3'UTR	Yes	I	Hypothetical protein.	Molecular function unknown (non-GO categories)	4	2	2.51107	0.0141743	33.7501	121.784	305.808
Os08g0256700|mRNA|AK108811|CDS+3'UTR	Yes	I	Conserved hypothetical protein.	Molecular function unknown (non-GO categories)	1	1	3.87992	0.00338911	7.30938	8.39581	32.5749
Os04g0688200|mRNA|AK103558|CDS+3'UTR	Yes	I	Anionic peroxidase precursor.	Defense-related genes (non-GO categories)	5	2	3.3661	0.037161	4.2058	4.60682	15.507
Os07g0442900|mRNA|AK073296|CDS+3'UTR	Yes	I	Plant integral membrane protein family protein.	Molecular function unknown (non-GO categories)	5	4	3.08585	0.0236436	28.3969	18.1698	56.0693
Os01g0111700|mRNA|AK108920|CDS+3'UTR	Yes	I	Conserved hypothetical protein.	Molecular function unknown (non-GO categories)	6	5	2.16732	0.00425621	208.333	217.394	471.162
Os01g0613800|mRNA|AK110832|CDS+3'UTR	Yes	I	Peptidase C1A, papain family protein.	Catalytic activity (GO:0003824)	6	4	2.22916	0.0498225	560.111	834.449	1860.15
Os10g0569400|mRNA|AK062449|CDS+3'UTR	Yes	I	RIR1a protein precursor.	Molecular function unknown (non-GO categories)	3	1	2.35879	0.0390188	2221.78	4474.78	10554.7
Os05g0526700|mRNA|AK108457|CDS+3'UTR	Yes	I	Harpin-induced 1 domain containing protein.	Molecular function unknown (non-GO categories)	5	4	2.16149	0.0187275	29.2136	48.1445	104.063
Os06g0591200|mRNA|AK062563|CDS+3'UTR	Yes	I	Conserved hypothetical protein.	Molecular function unknown (non-GO categories)	4	2	2.55839	0.0186244	1876.85	8605.24	22016.5
Os08g0412800|mRNA|AK108716|CDS+3'UTR	Yes	I	Protein of unknown function DUF1262 family protein.	Molecular function unknown (non-GO categories)	3	3	2.9408	0.033147	5.45746	19.4549	57.213
Os01g0585200|mRNA|AK107734|CDS+3'UTR	Yes	I	Conserved hypothetical protein.	Molecular function unknown (non-GO categories)	3	3	3.29979	0.00132963	6.88354	82.4176	271.962
Os08g0404500|mRNA|AK103556|CDS+3'UTR	Yes	I	C1-like domain containing protein.	Catalytic activity (GO:0003824)	7	3	2.95415	0.0125051	4.10269	24.1388	71.3094
Os06g0549900|mRNA|AK109673|CDS+3'UTR	Yes	I	FAD linked oxidase, N-terminal domain containing protein.	Catalytic activity (GO:0003824)	4	2	3.4356	0.0132832	9.80597	8.16889	28.065
Os03g0776400|mRNA|AK106237|CDS+3'UTR	Yes	I	Conserved hypothetical protein.	Molecular function unknown (non-GO categories)	2	2	2.0842	0.0122972	34.9076	58.0848	121.061
Os04g0611400|mRNA|AK069344|CDS+3'UTR	Yes	I	Vacuolar sorting receptor homolog.	Binding (GO:0005488)	2	1	2.84215	0.000345057	198.299	578.106	1643.09
Os10g0469700|mRNA|AK066165|CDS+3'UTR	Yes	I	Leucine-rich repeat, cysteine-containing type containing protein.	Binding (GO:0005488)	5	4	2.03901	0.000430245	490.606	428.657	874.037
Os04g0654400|mRNA|AK107905|CDS+3'UTR	Yes	I	Hypothetical protein.	Molecular function unknown (non-GO categories)	5	4	3.90164	0.00217203	4.37927	9.00134	35.12
Os03g0594100|mRNA|AK111441|CDS+3'UTR	Yes	I	Cytochrome P450 family protein.	Catalytic activity (GO:0003824)	2	1	3.35156	0.0466321	7.09636	5.76608	19.3254
Os08g0509100|mRNA|AK066825|CDS+3'UTR	Yes	I	Lipoxygenase, chloroplast precursor (EC 1.13.11.12).	Catalytic activity (GO:0003824)	3	1	2.7775	0.0472423	5.70359	15.7115	43.6388
Os05g0145100|mRNA|AK107957|CDS+3'UTR	No		Conserved hypothetical protein.	Molecular function unknown (non-GO categories)	6	3	2.23183	0.0371105	25.197	15.7155	35.0745
Os07g0538400|mRNA|AK112096|CDS+3'UTR	Yes	I	Receptor-like protein kinase 4.	Catalytic activity (GO:0003824)	4	1	2.86592	0.000210533	37.7371	20.3684	58.3742
Os10g0543500|mRNA|AK106264|CDS+3'UTR	Yes	I	Mucin-like protein.	Catalytic activity (GO:0003824)	1	1	3.15922	0.0108047	25.6847	66.7021	210.727
Os01g0337500|mRNA|AY333187|CDS+3'UTR	Yes	I	Vacuolar H+-pyrophosphatase (EC 3.6.1.1) (Ovp2).	Catalytic activity (GO:0003824)	1	1	2.80091	0.0341476	7.19169	8.50122	23.8111
Os01g0217500|mRNA|AK063270|CDS+3'UTR	Yes	I	DJ-1 family protein.	Catalytic activity (GO:0003824)	5	3	2.26499	0.00204006	74.1277	89.3069	202.28
Os06g0586000|mRNA|AK063903|CDS+3'UTR	Yes	I	Conserved hypothetical protein.	Molecular function unknown (non-GO categories)	3	2	4.17593	0.00206134	32.1969	47.8634	199.874
Os08g0508800|mRNA|AF095895|CDS+3'UTR	Yes	I	Lipoxygenase, chloroplast precursor (EC 1.13.11.12).	Catalytic activity (GO:0003824)	2	1	3.793	0.0217539	8.28637	16.8027	63.7326
Os04g0581000|mRNA|AK061337|CDS+3'UTR	Yes	I	2OG-Fe(II) oxygenase domain containing protein.	Catalytic activity (GO:0003824)	3	1	3.69607	0.000736512	33.0077	80.9848	299.327
Os01g0713200|mRNA|AK060113|CDS+3'UTR	Yes	I	Beta-1,3-glucanase precursor.	Defense-related genes (non-GO categories)	5	3	3.09387	0.000710591	4573.24	3033.36	9384.73
Os04g0307500|mRNA|AK067041|CDS+3'UTR	Yes	I	Protein kinase domain containing protein.	Catalytic activity (GO:0003824)	2	2	2.8272	4.10703e-06	233.364	84.2083	238.073
Os09g0471500|mRNA|AK111541|CDS+3'UTR	Yes	I	Protein kinase domain containing protein.	Catalytic activity (GO:0003824)	1	0	2.09647	0.00432129	18.2969	71.7586	150.44
Os09g0339000|mRNA|AK065757|CDS+3'UTR	Yes	I	Protein kinase domain containing protein.	Catalytic activity (GO:0003824)	7	4	2.03535	0.012484	30.8323	79.0268	160.848
Os01g0660200|mRNA|AK100973|CDS+3'UTR	Yes	I	Acidic class III chitinase OsChib3a precursor (Chitinase) (EC 3.2.1.14).	Defense-related genes (non-GO categories)	4	1	2.69706	0.00050024	2012.96	8495.6	22913.3
Os01g0562600|mRNA|AK061217|CDS+3'UTR	Yes	I	Plant protein of unknown function family protein.	Molecular function unknown (non-GO categories)	0	0	2.04617	0.00240282	258.708	190.007	388.785
Os07g0640000|mRNA|AK105489|CDS+3'UTR	Yes	I	Protein arginine N-methyltransferase 3-like protein.	Catalytic activity (GO:0003824)	1	0	2.40772	0.0153942	6.84927	8.71125	20.9743
Os01g0678100|mRNA|AK099717|CDS+3'UTR	No		Conserved hypothetical protein.	Molecular function unknown (non-GO categories)	1	1	2.14485	0.00324324	156.073	274.247	588.219
Os06g0293500|mRNA|AK110449|CDS+3'UTR	Yes	I	Hypothetical protein.	Molecular function unknown (non-GO categories)	1	0	3.18356	0.000758809	7.17983	6.95702	22.1481
Os12g0211500|mRNA|AK103606|5'UTR+CDS	Yes	I	Leucine-rich repeat, plant specific containing protein.	Binding (GO:0005488)	4	4	2.2	0.00609676	9.82093	18.5701	40.8541
Os02g0582600|mRNA|AK059791|CDS+3'UTR	Yes	I	Heavy metal transport/detoxification protein domain containing protein.	Transporter activity (GO:0005215)	6	4	3.02639	0.00196358	33.5195	59.4383	179.884
Os02g0705400|mRNA|AK072661|CDS+3'UTR	Yes	I	Pathogen induced protein 2-4.	Molecular function unknown (non-GO categories)	3	0	2.20851	0.0120518	7.52577	5.67453	12.5322
Os01g0940700|mRNA|AK070677|CDS+3'UTR	Yes	I	Beta-1,3-glucanase (Fragment).	Defense-related genes (non-GO categories)	4	1	2.6235	0.00416658	142.485	155.846	408.862
Os04g0178300|mRNA|AY530101|CDS+3'UTR	Yes	I	Copalyl diphosphate synthetase (Fragment).	Defense-related genes (non-GO categories)	4	3	3.93669	0.0179749	5.84823	6.0074	23.6492
Os04g0674700|mRNA|AK106615|CDS+3'UTR	Yes	I	Amp-binding protein.	Catalytic activity (GO:0003824)	3	3	2.13956	0.0491371	69.779	99.3384	212.541
Os03g0661600|mRNA|AK058637|CDS+3'UTR	Yes	I	Alpha-amylase/trypsin inhibitor (Antifungal protein).	Catalytic activity (GO:0003824)	1	1	3.25426	0.008013	44.0827	42.4964	138.295
Os12g0218800|mRNA|AK107720|CDS+3'UTR	Yes	I	Hypothetical protein.	Molecular function unknown (non-GO categories)	2	1	2.85135	0.00965921	4.41037	8.44712	24.0858
Os12g0431100|mRNA|AK063710|CDS+3'UTR	Yes	I	AAA ATPase, central region domain containing protein.	Catalytic activity (GO:0003824)	2	0	4.845	0.00010517	13.878	6.44625	31.2322
Os12g0218100|mRNA|AK063190|UTR	Yes	I	Non-protein coding transcript, unclassifiable transcript.	Molecular function unknown (non-GO categories)	4	3	2.54912	0.0195452	36.1274	33.6674	85.8217
Os07g0116900|mRNA|AK065960|CDS+3'UTR	Yes	I	Conserved hypothetical protein.	Molecular function unknown (non-GO categories)	3	3	2.23076	0.0372897	8.74125	9.88349	22.0478
Os04g0180400|mRNA|AK071546|CDS+3'UTR	Yes	I	Cytochrome P450 CYP99A1 (EC 1.14.-.-) (Fragment).	Defense-related genes (non-GO categories)	3	1	3.09676	0.00288931	8.15412	6.07313	18.807
Os03g0830500|mRNA|AK071173|CDS+3'UTR	Yes	I	PGPS/D12.	Molecular function unknown (non-GO categories)	4	3	2.34792	0.00705592	9.35988	13.3659	31.3821
Os01g0963000|mRNA|AK102172|CDS+3'UTR	Yes	I	Peroxidase BP 1 precursor.	Defense-related genes (non-GO categories)	2	0	2.19554	0.0167012	15.1594	12.0995	26.5651
Os03g0826800|mRNA|AK119789|CDS+3'UTR	No		Conserved hypothetical protein.	Molecular function unknown (non-GO categories)	7	3	2.62688	0.00214418	11.7475	7.81773	20.5362
Os09g0471800|mRNA|AK071360|CDS+3'UTR	Yes	I	EGF-like calcium-binding domain containing protein.	Binding (GO:0005488)	8	6	3.23182	0.0144951	21.1939	10.8519	35.0711
Os08g0480200|mRNA|AK065790|CDS+3'UTR	No		2OG-Fe(II) oxygenase domain containing protein.	Catalytic activity (GO:0003824)	5	4	2.62981	0.0110306	26.1616	18.4634	48.5554
Os07g0534700|mRNA|AK060565|CDS+3'UTR	Yes	I	Protein kinase family protein.	Catalytic activity (GO:0003824)	3	2	2.58296	1.84992e-05	141.797	104.915	270.991
Os12g0156100|mRNA|AK109534|CDS+3'UTR	Yes	I	NAC-domain containing protein 90 (ANAC090).	Nucleic acid binding transcription factor activity (GO:0001071)	4	4	2.51572	0.0140759	4.8322	5.95244	14.9746
Os04g0365100|mRNA|AK111580|5'UTR+CDS	Yes	I	Wall-associated kinase-like protein.	Catalytic activity (GO:0003824)	6	2	2.20551	0.029601	9.31083	25.2699	55.733
Os08g0522400|mRNA|AK065893|CDS+3'UTR	No		Haem peroxidase, plant/fungal/bacterial family protein.	Defense-related genes (non-GO categories)	3	2	2.48408	0.00167496	21.0088	30.9475	76.8759
Os08g0528500|mRNA|AK111028|CDS+3'UTR	Yes	II	Protein of unknown function UPF0016 family protein.	Molecular function unknown (non-GO categories)	4	1	2.0063	0.0477325	70.7962	17.2614	34.6317
Os10g0378500|mRNA|AK102892|5'UTR+CDS	Yes	I	Conserved hypothetical protein.	Molecular function unknown (non-GO categories)	0	0	2.02406	0.0157479	46.9675	58.4913	118.39
Os11g0567800|mRNA|AK065753|CDS+3'UTR	Yes	I	HcrVf2 protein.	Binding (GO:0005488)	5	0	2.25437	0.00173572	67.0544	135.129	304.629
Os05g0384300|mRNA|AK107183|CDS+3'UTR	Yes	I	Peptidase aspartic family protein.	Defense-related genes (non-GO categories)	5	4	2.37293	0.00196873	282.818	413.132	980.334
Os05g0171900|mRNA|AK119669|CDS+3'UTR	No		Glyoxalase/bleomycin resistance protein/dioxygenase domain containing protein.	Catalytic activity (GO:0003824)	2	1	2.34903	0.00458028	436.328	404.97	951.282
Os02g0121700|mRNA|AK110925|CDS+3'UTR	Yes	I	Terpene synthase-like domain containing protein.	Catalytic activity (GO:0003824)	4	2	3.42874	0.0163043	5.17784	12.5748	43.1157
Os10g0380100|mRNA|AK066965|CDS+3'UTR	Yes	II	Transferase family protein.	Catalytic activity (GO:0003824)	7	2	3.35846	0.00383011	40.6992	5.27774	17.7251
Os10g0109600|mRNA|AK061206|CDS+3'UTR	No		Peroxidase (EC 1.11.1.7).	Defense-related genes (non-GO categories)	1	0	2.74562	0.0170498	136.638	43.0246	118.13
Os02g0191300|mRNA|AK069748|CDS+3'UTR	Yes	I	Amino acid/polyamine transporter II family protein.	Transporter activity (GO:0005215)	3	0	2.30393	0.00713919	1415.11	821.986	1893.84
Os12g0289600|mRNA|AK058669|CDS+3'UTR	Yes	I	Hypothetical protein.	Molecular function unknown (non-GO categories)	8	3	2.05272	0.000722301	29.9132	25.5987	52.5468
Os04g0648200|mRNA|AK110734|CDS+3'UTR	No		Leucine-rich repeat, plant specific containing protein.	Binding (GO:0005488)	3	1	2.60362	0.00216012	9.2114	13.8103	35.9567
Os05g0312500|mRNA|AK069307|CDS+3'UTR	Yes	I	Reticulon family protein.	Molecular function unknown (non-GO categories)	3	2	2.08821	0.0347274	6.6244	5.94852	12.4218
Os01g0916100|mRNA|AK109173|5'UTR+CDS	No		Conserved hypothetical protein.	Molecular function unknown (non-GO categories)	5	2	2.63163	0.000226008	57.2606	75.3915	198.403
Os03g0308900|mRNA|AK064183|CDS+3'UTR	No		Similar to Fip1 motif family protein, expressed.	Binding (GO:0005488)	3	2	2.06723	0.0365832	10.8149	9.72144	20.0965
Os05g0533400|mRNA|AK107660|CDS+3'UTR	Yes	I	NB-ARC domain containing protein.	Binding (GO:0005488)	6	6	4.14595	0.000206917	6.19138	7.81275	32.3912
Os10g0488400|mRNA|AK108465|CDS+3'UTR	Yes	I	cotton fiber expressed protein-like protein [Oryza sativa (japonica cultivar-group)].	Molecular function unknown (non-GO categories)	5	5	2.93438	0.00277724	52.0245	245.96	721.737
Os05g0594200|mRNA|AK069021|CDS+3'UTR	No		Calcium/proton exchanger superfamily protein.	Transporter activity (GO:0005215)	5	2	2.5498	0.0355287	15.6444	13.1932	33.6401
Os04g0510600|mRNA|AK107251|CDS+3'UTR	No		TPR-like domain containing protein.	Binding (GO:0005488)	8	2	2.10329	0.0220929	7.37682	8.8736	18.6638
Os02g0215700|mRNA|AK099402|CDS+3'UTR	No		Protein kinase domain containing protein.	Catalytic activity (GO:0003824)	1	1	3.26222	0.00165443	4.98509	12.1937	39.7783
Os06g0201000|mRNA|AK108188|CDS+3'UTR	No		Conserved hypothetical protein.	Molecular function unknown (non-GO categories)	5	0	4.82912	0.000306334	9.05541	29.9761	144.759
Os12g0249900|mRNA|AK102027|CDS+3'UTR	Yes	I	Protein kinase domain containing protein.	Catalytic activity (GO:0003824)	3	2	4.0676	0.0139695	7.44365	6.56102	26.6876
Os06g0687200|mRNA|AK058749|CDS+3'UTR	No		Zn-finger, RING domain containing protein.	Binding (GO:0005488)	3	2	2.19464	0.0417537	8.00416	4.51601	9.911
Os04g0369000|mRNA|AK119916|CDS+3'UTR	No		Major sperm protein domain containing protein.	Structural molecule activity (GO:0005198)	4	1	3.17722	0.00314671	25.1001	41.3607	131.412
Os11g0661800|mRNA|AK107024|CDS+3'UTR	Yes	I	Concanavalin A-like lectin/glucanase domain containing protein.	Binding (GO:0005488)	2	2	2.44501	0.0111828	8.34765	28.617	69.9688
Os03g0759500|mRNA|AK063449|CDS+3'UTR	Yes	I	Origin recognition complex subunit 5 (Fragment).	Binding (GO:0005488)	3	3	2.57633	0.0283131	10.1851	14.8957	38.3762
Os01g0186000|mRNA|AK109578|CDS+3'UTR	No		WRKY transcription factor 10.	Nucleic acid binding transcription factor activity (GO:0001071)	5	3	3.13067	0.0091988	69.0433	199.081	623.256
Os04g0480700|mRNA|AK121175|CDS+3'UTR	Yes	I	Cytochrome P450 71A1 (EC 1.14.-.-) (CYPLXXIA1) (ARP-2).	Catalytic activity (GO:0003824)	4	3	2.26784	0.0193946	81.6907	218.521	495.568
Os07g0151800|mRNA|AK105339|CDS+3'UTR	No		Conserved hypothetical protein.	Molecular function unknown (non-GO categories)	4	4	2.1855	0.000475647	320.876	686.464	1500.26
Os08g0296700|mRNA|AK121298|CDS+3'UTR	No		Disease resistance protein family protein.	Defense-related genes (non-GO categories)	2	2	2.40939	0.000127444	167.216	129.531	312.088
Os02g0736300|mRNA|AK099700|CDS+3'UTR	No		Membrane attack complex component/perforin/complement C9 family protein.	Binding (GO:0005488)	3	3	3.73679	0.0303703	26.6056	17.6634	66.0044
Os06g0700300|mRNA|AK099967|CDS+3'UTR	No		Hypothetical protein.	Molecular function unknown (non-GO categories)	4	2	2.5403	0.000346554	246.194	109.02	276.944
Os01g0143900|mRNA|AK119686|UTR	No		Non-protein coding transcript, unclassifiable transcript.	Molecular function unknown (non-GO categories)	4	2	2.44529	0.0077492	15.1194	6.3443	15.5137
Os02g0603600|mRNA|AK110833|CDS+3'UTR	No		MYC1.	Nucleic acid binding transcription factor activity (GO:0001071)	2	0	2.29197	6.50548e-05	3690.24	1466.23	3360.59
Os04g0505400|mRNA|AK063930|CDS+3'UTR	No		Plant protein of unknown function family protein.	Molecular function unknown (non-GO categories)	2	1	2.51627	0.0498679	32.2982	14.387	36.2016
Os07g0599700|mRNA|AK065663|CDS+3'UTR	No		Surface protein PspC.	Binding (GO:0005488)	3	1	2.2508	0.037441	42.4682	30.1346	67.8271
Os08g0564300|mRNA|AK111817|CDS+3'UTR	No		P-glycoprotein 1.	Binding (GO:0005488)	7	1	2.47805	0.00382135	54.5936	51.3866	127.338
Os03g0115800|mRNA|AK102606|CDS+3'UTR	No		Conserved hypothetical protein.	Molecular function unknown (non-GO categories)	8	5	66.6291	0.0357942	4.40118	362.307	24139.4
Os04g0620200|mRNA|AK060209|CDS+3'UTR	No		Remorin, C-terminal region domain containing protein.	Binding (GO:0005488)	2	1	2.45844	0.0435927	7.06833	7.91517	19.4589
Os12g0274200|mRNA|AK063071|CDS+3'UTR	No		Lipolytic enzyme, G-D-S-L family protein.	Catalytic activity (GO:0003824)	6	2	3.0236	0.0110837	5.75207	8.09314	24.4705
Os01g0692400|mRNA|AK110723|CDS+3'UTR	No		Conserved hypothetical protein.	Molecular function unknown (non-GO categories)	2	2	13.513	0.00557906	4.24817	109.797	1483.72
Os06g0273400|mRNA|AK108774|CDS+3'UTR	No		Conserved hypothetical protein.	Molecular function unknown (non-GO categories)	4	0	8.25852	6.77873e-06	176.021	447.3	3694.08
Os05g0296200|mRNA|AK064523|CDS+3'UTR	No		Conserved hypothetical protein.	Molecular function unknown (non-GO categories)	4	2	7.07894	0.0461149	11.9994	27.9079	197.559
Os05g0425600|mRNA|AK064435|CDS+3'UTR	No		Hypothetical protein.	Molecular function unknown (non-GO categories)	1	1	2.86633	0.0158191	4.59839	5.10107	14.6214
Os06g0476900|mRNA|AK109851|CDS+3'UTR	No		Hypothetical protein.	Molecular function unknown (non-GO categories)	3	1	5.27237	0.0145855	4.44554	4.37821	23.0835
Os04g0543600|mRNA|AK064289|CDS+3'UTR	No		Amino acid/polyamine transporter I family protein.	Transporter activity (GO:0005215)	4	1	23.9251	0.0339523	8.56391	11.5282	275.814
Os07g0693500|mRNA|AK108401|CDS+3'UTR	No		Adenosine/AMP deaminase family protein.	Catalytic activity (GO:0003824)	4	2	2.25535	0.0185285	6.69354	5.38703	12.1496
Os08g0495800|mRNA|AK067381|CDS+3'UTR	No		Raffinose synthase family protein.	Catalytic activity (GO:0003824)	2	0	3.78438	0.00798049	335.824	282.706	1069.86
Os05g0360400|mRNA|AK106046|CDS+3'UTR	Yes	I	Zn-finger, RING domain containing protein.	Binding (GO:0005488)	3	2	2.00013	0.0277961	190.503	382.997	766.042
Os12g0143800|mRNA|AK110641|CDS+3'UTR	No		Meiotic recombination protein DMC1 homolog.	Binding (GO:0005488)	3	2	2.49328	0.0396276	40.6516	245.839	612.948
Os07g0457200|mRNA|AK106645|UTR	No		Non-protein coding transcript, putative npRNA.	Molecular function unknown (non-GO categories)	2	1	2.25046	0.000492839	4.09911	159.792	359.603
Os08g0379300|mRNA|AK119345|CDS+3'UTR	No		Dual specificity protein phosphatase family protein.	Catalytic activity (GO:0003824)	2	1	2.65843	0.0136852	8.8208	25.0822	66.679
Os02g0671100|mRNA|AK109758|CDS+3'UTR	Yes	I	Cyclin-like F-box domain containing protein.	Binding (GO:0005488)	3	0	2.23394	0.00329577	8.5444	18.8211	42.0452
Os05g0365200|mRNA|AK120909|CDS+3'UTR	No		Conserved hypothetical protein.	Molecular function unknown (non-GO categories)	2	1	5.7084	0.037439	125.066	104.693	597.626
Os04g0459000|mRNA|AK103526|CDS+3'UTR	No		MDR-like ABC transporter.	Transporter activity (GO:0005215)	4	2	2.59324	0.0078984	8.23124	13.2924	34.4705
Os06g0653000|mRNA|AK070469|CDS+3'UTR	No		Glossy1 homolog (Fragment).	Binding (GO:0005488)	2	0	2.91911	0.0245222	6.33401	8.01354	23.3924
Os12g0573800|mRNA|AK106961|CDS+3'UTR	No		Hypothetical protein.	Molecular function unknown (non-GO categories)	2	1	2.6785	0.00557677	33.1356	35.7849	95.8502
Os06g0676400|mRNA|AK119775|CDS+3'UTR	No		Hypothetical protein.	Molecular function unknown (non-GO categories)	1	0	2.16893	0.0482015	5.40652	6.77392	14.6922
Os06g0147200|mRNA|AK064042|CDS+3'UTR	No		Hypothetical protein.	Molecular function unknown (non-GO categories)	1	1	2.16133	0.000824149	128.379	195.549	422.65
Os01g0650200|mRNA|AK066857|CDS+3'UTR	No		Lipolytic enzyme, G-D-S-L family protein.	Catalytic activity (GO:0003824)	3	2	3.0165	0.015037	10.3938	7.97525	24.0574
Os08g0452900|mRNA|AK069153|UTR	No		Non-protein coding transcript, uncharacterized transcript.	Molecular function unknown (non-GO categories)	3	3	4.99792	0.000104825	3538.2	1362.65	6810.29
Os02g0525600|mRNA|AK069214|CDS+3'UTR	No		Conserved hypothetical protein.	Molecular function unknown (non-GO categories)	1	1	2.27204	0.00345108	1024.43	705.342	1602.6
Os01g0809000|mRNA|AK119363|CDS+3'UTR	No		Conserved hypothetical protein.	Molecular function unknown (non-GO categories)	1	1	2.09753	0.0426263	224.198	229.524	481.433
Os05g0591900|mRNA|AK107074|CDS+3'UTR	No		Hypersensitive-induced response protein.	Molecular function unknown (non-GO categories)	4	1	2.36959	0.00112661	9.58747	8.58852	20.3513
Os05g0253200|mRNA|AK066537|CDS+3'UTR	No		Protein kinase domain containing protein.	Catalytic activity (GO:0003824)	8	5	3.62142	0.000569586	46.8865	25.0688	90.7842
Os08g0378000|mRNA|AK064901|CDS+3'UTR	No		Conserved hypothetical protein.	Molecular function unknown (non-GO categories)	4	4	3.31215	0.00118734	23.7843	13.8686	45.9349
Os09g0436200|mRNA|AK109570|CDS+3'UTR	No		Conserved hypothetical protein.	Molecular function unknown (non-GO categories)	2	1	4.00937	0.0163043	4.10363	4.10935	16.4758
Os07g0642800|mRNA|AK073689|CDS+3'UTR	No		Conserved hypothetical protein.	Binding (GO:0005488)	8	2	3.48691	2.57911e-06	5.71966	5.16275	18.0021
Os09g0432700|mRNA|AK109890|CDS+3'UTR	No		Conserved hypothetical protein.	Molecular function unknown (non-GO categories)	6	2	6.99471	0.000312475	11.0566	10.5353	73.6912
Os07g0115200|mRNA|AK111404|CDS+3'UTR	No		Conserved hypothetical protein.	Molecular function unknown (non-GO categories)	0	0	17.792	0.0411962	16.3014	19.9732	355.363
Os01g0871600|mRNA|AK103248|CDS+3'UTR	No		TGF-beta receptor, type I/II extracellular region family protein.	Transporter activity (GO:0005215)	3	0	12.9843	0.00828971	22.3668	50.576	656.695
Os06g0685400|mRNA|AK100318|UTR	No		Non-protein coding transcript, uncharacterized transcript.	Molecular function unknown (non-GO categories)	1	1	19.59	0.0355287	5.05626	53.0915	1040.1
Os12g0113600|mRNA|AK107809|CDS+3'UTR	No		Hypothetical protein.	Molecular function unknown (non-GO categories)	2	2	7.23477	0.0101609	22.012	113.92	824.188
Os07g0688800|mRNA|AK068462|CDS+3'UTR	No		Aldehyde dehydrogenase domain containing protein.	Catalytic activity (GO:0003824)	1	0	2.35186	0.0457443	1595.4	1789.45	4208.53
Os01g0193400|mRNA|AK099271|CDS+3'UTR	No		Conserved hypothetical protein.	Molecular function unknown (non-GO categories)	4	2	2.04708	0.0483268	4.58029	4.63577	9.48982
Os03g0835200|mRNA|AK099575|CDS+3'UTR	No		Hypothetical protein.	Molecular function unknown (non-GO categories)	0	0	3.93658	0.000543243	1576.38	1615.2	6358.19
Os01g0855700|mRNA|AK106740|CDS+3'UTR	No		Conserved hypothetical protein.	Molecular function unknown (non-GO categories)	3	1	2.25185	0.000853736	39.881	43.0163	96.8661
Os09g0455000|mRNA|AK110047|CDS+3'UTR	No		Conserved hypothetical protein.	Molecular function unknown (non-GO categories)	1	1	2.07977	0.0121293	63.9025	47.0401	97.8324
Os03g0365200|mRNA|AK099802|CDS+3'UTR	No		Peptidase C48, SUMO/Sentrin/Ubl1 family protein.	Catalytic activity (GO:0003824)	0	0	3.28864	0.0233495	9.3604	5.50953	18.1189
Os10g0523000|mRNA|AK069167|CDS+3'UTR	No		Hypothetical protein.	Molecular function unknown (non-GO categories)	5	4	2.7096	0.0338589	7.50093	5.52146	14.961
Os02g0176300|mRNA|AK066588|CDS+3'UTR	No		Hypothetical protein.	Molecular function unknown (non-GO categories)	2	0	2.57899	0.0456228	206.808	137.785	355.346
Os03g0752800|mRNA|AF139664|CDS+3'UTR	No		Transcription factor, MADS-box domain containing protein.	Nucleic acid binding transcription factor activity (GO:0001071)	2	0	2.49547	0.0435044	23.0257	19.6515	49.0398
Os03g0199200|mRNA|AK109717|CDS+3'UTR	No		Hypothetical protein.	Molecular function unknown (non-GO categories)	3	1	2.13142	0.0479625	5.40566	6.02408	12.8398
Os01g0117200|mRNA|AK120089|CDS+3'UTR	No		ARK protein (Fragment).	Catalytic activity (GO:0003824)	2	2	5.75847	0.00276325	7.37447	22.3469	128.684
Os10g0180800|mRNA|AK111989|CDS+3'UTR	No		EGF-like calcium-binding domain containing protein.	Binding (GO:0005488)	1	1	2.93517	0.00198948	259.716	722.613	2120.96
Os07g0617000|mRNA|AK061047|CDS+3'UTR	No		Ethylene responsive element binding factor 5 (AtERF5).	Nucleic acid binding transcription factor activity (GO:0001071)	3	0	2.18932	0.000264297	326.616	199.095	435.881
Os09g0554200|mRNA|AK108361|CDS+3'UTR	No		Zn-finger, RING domain containing protein.	Binding (GO:0005488)	4	0	3.25968	0.0176886	7.71882	4.90006	15.9726
Os02g0153700|mRNA|AK100376|CDS+3'UTR	No		Protein kinase domain containing protein.	Catalytic activity (GO:0003824)	6	4	2.10167	0.0226991	63.2349	74.1698	155.88
Os11g0625900|mRNA|AK065195|CDS+3'UTR	Yes	I	Protein kinase domain containing protein.	Catalytic activity (GO:0003824)	3	0	3.65471	5.75304e-07	38.6876	59.8811	218.847
Os02g0227100|mRNA|AK066722|CDS+3'UTR	No		Conserved hypothetical protein.	Molecular function unknown (non-GO categories)	3	0	2.19345	0.0184029	121.951	97.1802	213.16
Os07g0421300|mRNA|AK121014|CDS+3'UTR	No		Glycoside hydrolase, family 31 protein.	Catalytic activity (GO:0003824)	1	0	2.48407	0.0161409	5.33804	4.44795	11.049
Os07g0287400|mRNA|AK105204|CDS+3'UTR	No		Plant lipid transfer/seed storage/trypsin-alpha amylase inhibitor domain containing protein.	Transporter activity (GO:0005215)	1	1	2.15036	0.00213213	167.382	127.53	274.233

## Sheet: Down-regulated genes
Table S5: List of genes whose expression is significantly altered in OsWRKY53SD-overexpressing rice plants
All data shown are from four biological replicates of WT and eight biological replicates of W53-OX and W53SD-OX with two independent lines.
		W53SD-OX vs W53-OX		Signal intensity
Probeset ID	Description	Fold change	q-value	WT	W53-OX	W53SD-OX
Os01g0110200|mRNA|AK109646|CDS+3'UTR	Conserved hypothetical protein.	0.296605	0.0135579	8.77797	8.42584	6.67245
Os01g0209700|mRNA|AK108802|CDS+3'UTR	Gibberellin 2-beta-dioxygenase (EC 1.14.11.13) (Gibberellin 2-beta- hydroxylase) (Gibberellin 2-oxidase) (GA 2-oxidase).	0.465335	0.00471212	6.88045	8.31544	7.21178
Os01g0213800|mRNA|AB071805|CDS+3'UTR	Transcription factor PCF5.	0.335398	0.0220391	7.34132	8.00573	6.42968
Os01g0282800|mRNA|AK122127|CDS+3'UTR	Beta tubulin (Fragment).	0.493821	0.0492341	11.0496	10.2084	9.19044
Os01g0311800|mRNA|AK107006|CDS+3'UTR	Pectin methylesterase isoform alpha (EC 3.1.1.11) (Fragment).	0.447871	0.0270824	4.95766	6.57093	5.41209
Os01g0322700|mRNA|AK101374|UTR	Non-protein coding transcript, unclassifiable transcript.	0.282824	0.0231762	6.64782	5.62803	3.80601
Os01g0323000|mRNA|AK100396|CDS+3'UTR	Ser Thr specific protein kinase-like protein.	0.333448	0.0461097	7.7861	5.82195	4.23748
Os01g0357400|mRNA|D10417|CDS	Glycoside hydrolase family 13 protein.	0.346684	0.0218135	3.08403	4.2656	2.73729
Os01g0358100|mRNA|AK105209|CDS+3'UTR	Rapid ALkalinization Factor family protein.	0.405449	0.0212363	6.12176	6.58645	5.28404
Os01g0512400|mRNA|AK058757|CDS+3'UTR	Hypothetical protein.	0.356367	0.000325794	5.02602	4.80209	3.31353
Os01g0548600|mRNA|AK110719|CDS+3'UTR	Protein kinase domain containing protein.	0.383976	0.00030151	5.00964	6.58118	5.20026
Os01g0566000|mRNA|AK107516|CDS+3'UTR	Conserved hypothetical protein.	0.468937	0.000682331	5.45853	6.26353	5.171
Os01g0592500|mRNA|AK111253|CDS+3'UTR	Protein of unknown function DUF1070 family protein.	0.24862	0.000414582	6.92417	8.73416	6.72617
Os01g0656200|mRNA|AK068272|CDS+3'UTR	Protein phosphatase 2C family protein.	0.427918	0.000178916	8.88004	10.9893	9.76473
Os01g0700900|mRNA|AK067688|CDS+3'UTR	Cytochrome P450 family protein.	0.395776	0.0236436	5.19252	5.57803	4.24079
Os01g0718500|mRNA|AK111346|CDS+3'UTR	Hypothetical protein.	0.161647	0.000135536	6.27546	8.55397	5.92489
Os01g0736500|mRNA|AK111351|CDS+3'UTR	Harpin-induced 1 domain containing protein.	0.17034	0.000927498	5.73085	6.70231	4.1488
Os01g0750300|mRNA|AK100374|CDS+3'UTR	Cellulose synthase CesA-2 (Fragment).	0.274041	0.0234008	8.97427	7.23186	5.36433
Os01g0775400|mRNA|AK101022|CDS+3'UTR	FAD linked oxidase, N-terminal domain containing protein.	0.434436	0.0370427	5.57136	6.64819	5.44541
Os01g0800500|mRNA|AK066643|CDS+3'UTR	Metallophosphoesterase domain containing protein.	0.481784	0.00525258	12.2625	11.8949	10.8414
Os01g0833500|mRNA|AK073320|CDS+3'UTR	Serine carboxypeptidase II chains A and B (EC 3.4.16.6) (Carboxypeptidase D) (CPDW-II) (CP-WII).	0.4861	0.0291005	3.51825	4.16793	3.12725
Os01g0839900|mRNA|AK060655|CDS+3'UTR	Osmotin-like protein precursor.	0.416173	0.0129094	8.32433	10.2253	8.9606
Os01g0895000|mRNA|AK107053|CDS+3'UTR	Conserved hypothetical protein.	0.354711	0.000414582	5.37601	6.44594	4.95066
Os01g0905200|mRNA|AK060538|CDS+3'UTR	Exo70 exocyst complex subunit family protein.	0.474604	0.0218135	9.26084	9.60237	8.52717
Os01g0942300|mRNA|AK063126|CDS+3'UTR	Glucan endo-1,3-beta-glucosidase, acidic isoform precursor (EC 3.2.1.39) ((1->3)-beta-glucan endohydrolase) ((1->3)-beta- glucanase) (Beta-1,3-endoglucanase).	0.304805	0.00671419	3.0901	4.7404	3.02636
Os02g0202200|mRNA|AK107245|CDS+3'UTR	SPX, N-terminal domain containing protein.	0.282756	0.0490881	11.4087	10.6401	8.81769
Os02g0232900|mRNA|AK068806|CDS+3'UTR	Major intrinsic protein.	0.432416	0.00290185	5.30804	7.48711	6.2776
Os02g0528500|mRNA|AK063979|CDS+3'UTR	Hypothetical protein.	0.458684	0.0317259	8.80433	8.02527	6.90084
Os02g0551600|mRNA|AK063102|CDS+3'UTR	Conserved hypothetical protein.	0.461199	0.0458036	6.77151	5.96204	4.84551
Os02g0575200|mRNA|AK069567|CDS+3'UTR	DNA/pantothenate metabolism flavoprotein, C-terminal domain containing protein.	0.462857	0.00601657	7.63142	8.02798	6.91662
Os02g0602000|mRNA|AK103400|CDS+3'UTR	Remorin, C-terminal region domain containing protein.	0.400203	0.0336129	5.64245	6.43091	5.10972
Os02g0647300|mRNA|AK109613|CDS+3'UTR	Leucine-rich repeat, plant specific containing protein.	0.435502	0.00199229	6.67515	7.65658	6.45733
Os02g0655200|mRNA|AY339378|CDS+3'UTR	Ethylene responsive element binding factor3 (OsERF3).	0.445508	0.000178002	8.19299	9.16795	8.00148
Os02g0656400|mRNA|AK058940|CDS+3'UTR	Conserved hypothetical protein.	0.39496	0.0226883	5.75463	5.68767	4.34745
Os02g0693700|mRNA|AK103774|CDS+3'UTR	MDR-like p-glycoprotein.	0.494073	0.0234378	9.0986	9.89118	8.87398
Os02g0732400|mRNA|AK107003|CDS+3'UTR	ZIM domain containing protein.	0.457361	0.0285279	6.92076	5.91458	4.78598
Os02g0739700|mRNA|AK111537|CDS+3'UTR	Transcription factor E2F/dimerisation partner (TDP) family protein.	0.431243	0.0157659	5.51604	5.06956	3.85613
Os02g0756800|mRNA|AK063605|CDS+3'UTR	Phosphate-induced protein 1 conserved region family protein.	0.338894	0.0182655	8.43097	8.84929	7.2882
Os02g0782500|mRNA|AK063602|CDS+3'UTR	Small heat stress protein class CIII.	0.421362	0.000107674	10.337	11.2652	10.0183
Os02g0814200|mRNA|AK068166|CDS+3'UTR	CER1-like gene protein (Fragment).	0.386267	0.00342056	3.79257	4.44952	3.07719
Os03g0106400|mRNA|AK108687|CDS+3'UTR	Branched-chain-amino-acid aminotransferase 5, chloroplast precursor (EC 2.6.1.42) (Atbcat-5).	0.463361	0.00241203	6.28716	4.84442	3.73463
Os03g0146800|mRNA|AK063904|UTR	Non-protein coding transcript, uncharacterized transcript.	0.233095	0.000517467	5.42359	5.95801	3.857
Os03g0165400|mRNA|AF499737|CDS+3'UTR	Relative to SR12 protein (Fragment).	0.401588	0.0482346	8.63528	6.45345	5.13724
Os03g0243700|mRNA|AK059149|CDS+3'UTR	Glycoside hydrolase, family 10 protein.	0.440985	0.017655	6.16101	6.42593	5.24474
Os03g0280800|mRNA|AB167397|CDS+3'UTR	UDP-glucuronic acid decarboxylase.	0.484774	0.00428077	8.50539	8.18857	7.14396
Os03g0287400|mRNA|AK072515|CDS+3'UTR	LOB domain protein 11.	0.255153	0.00155828	3.77969	6.50994	4.53938
Os03g0300400|mRNA|AF395880|CDS+3'UTR	Pathogen-related protein (JIOsPR10).	0.3388	0.00507047	11.1248	12.1064	10.5449
Os03g0389700|mRNA|AB122057|CDS+3'UTR	Phospho-2-dehydro-3-deoxyheptonate aldolase 1, chloroplast precursor (EC 2.5.1.54) (Phospho-2-keto-3-deoxyheptonate aldolase 1) (DAHP synthetase 1) (3-deoxy-D-arabino-heptulosonate 7-phosphate synthase 1).	0.376968	0.000475046	11.3122	11.4498	10.0423
Os03g0702000|mRNA|AK105398|CDS+3'UTR	UDP-glucuronosyl/UDP-glucosyltransferase family protein.	0.22237	0.000247214	3.63478	5.06603	2.89707
Os03g0739700|mRNA|AK062272|CDS+3'UTR	Protein of unknown function DUF1334 family protein.	0.484563	0.0102791	10.0879	9.91524	8.86999
Os03g0745000|mRNA|AY332465|CDS+3'UTR	Heat shock factor (HSF)-type, DNA-binding domain containing protein.	0.470725	0.0207724	3.38813	5.00068	3.91364
Os03g0780200|mRNA|AK107920|CDS+3'UTR	Conserved hypothetical protein.	0.478248	0.00474626	8.84289	9.65792	8.59375
Os03g0785900|mRNA|AF050102|CDS+3'UTR	Glutathione S-transferase GST 19 (EC 2.5.1.18).	0.449947	0.0282038	10.387	10.6348	9.4826
Os03g0817800|mRNA|AK065071|CDS+3'UTR	Protein of unknown function DUF231 domain containing protein.	0.428907	0.0487321	8.66429	8.15164	6.93038
Os03g0823800|mRNA|AK071234|CDS+3'UTR	Xanthine/uracil/vitamin C permease family protein.	0.416067	0.0224262	3.52487	5.54019	4.27507
Os03g0859900|mRNA|AK072837|CDS+3'UTR	Protein of unknown function DUF547 domain containing protein.	0.465988	0.00373132	7.30025	7.31615	6.21451
Os04g0110200|mRNA|AK070186|CDS+3'UTR	Conserved hypothetical protein.	0.418825	0.0282038	5.32794	4.35599	3.1004
Os04g0115800|mRNA|AK107115|CDS+3'UTR	Hypothetical protein.	0.443509	0.0435536	2.28249	4.04759	2.87462
Os04g0127300|mRNA|AK062269|CDS+3'UTR	Peptidase S8 and S53, subtilisin, kexin, sedolisin domain containing protein.	0.344128	0.00235223	4.5616	5.78255	4.24357
Os04g0128900|mRNA|AK068976|CDS+3'UTR	Flavin monoxygenase-like protein floozy.	0.420748	0.000194223	8.635	8.98247	7.7335
Os04g0200700|mRNA|AK068428|CDS+3'UTR	Conserved hypothetical protein.	0.331637	0.000676799	7.60073	8.59578	7.00346
Os04g0206500|mRNA|AK110892|CDS+3'UTR	UDP-glucuronosyl/UDP-glucosyltransferase family protein.	0.251202	0.0355287	3.00017	5.22383	3.23075
Os04g0352400|mRNA|AF140495|5'UTR+CDS	Immunophilin FK506 binding protein FKBP12.	0.478683	0.00573848	6.38305	7.30363	6.24077
Os04g0372400|mRNA|AK107450|CDS+3'UTR	Conserved hypothetical protein.	0.436412	0.000105563	13.2078	12.8733	11.6771
Os04g0451700|mRNA|AK068961|CDS+3'UTR	Conserved hypothetical protein.	0.471383	0.0193946	2.56287	3.9398	2.85477
Os04g0505200|mRNA|AK061301|CDS+3'UTR	Leucine-rich repeat, plant specific containing protein.	0.382071	0.000267978	6.92794	7.60289	6.2148
Os04g0554200|mRNA|AK060752|CDS+3'UTR	Major sperm protein domain containing protein.	0.460095	0.0490838	6.55718	4.3227	3.2027
Os04g0565200|mRNA|AK111866|CDS+3'UTR	Cis-zeatin O-glucosyltransferase.	0.398118	0.038993	6.61089	7.1316	5.80287
Os04g0572400|mRNA|AY114110|CDS	CRT/DRE binding factor 1.	0.284564	0.0172773	7.00106	5.83547	4.02229
Os04g0585900|mRNA|AK064763|CDS+3'UTR	Protein of unknown function DUF581 family protein.	0.460334	0.0224371	7.61417	7.51051	6.39126
Os04g0591300|mRNA|AK105120|CDS+3'UTR	Conserved hypothetical protein.	0.466973	0.0227798	4.39186	4.26485	3.16626
Os04g0594100|mRNA|AK111960|CDS+3'UTR	MYB8.	0.443167	0.0478591	4.65333	3.8449	2.67083
Os04g0602500|mRNA|AK073958|CDS+3'UTR	Pectinacetylesterase precursor.	0.46551	0.0030091	8.84696	9.03432	7.93121
Os04g0639100|mRNA|AK063036|CDS+3'UTR	Conserved hypothetical protein.	0.315446	0.00241203	6.19934	8.00335	6.33881
Os04g0664400|mRNA|AB071292|CDS	Auxin response factor 1.	0.473607	0.0149711	3.03075	4.33278	3.25454
Os04g0684100|mRNA|AK066367|UTR	Non-protein coding transcript, uncharacterized transcript.	0.395329	0.049046	4.32567	4.87477	3.53589
Os05g0176100|mRNA|AK067850|5'UTR+CDS	Cellulose synthase-1.	0.443368	0.0480716	7.29072	6.69774	5.52432
Os05g0215000|mRNA|AK104485|CDS+3'UTR	BURP domain containing protein.	0.495875	0.0201821	13.1456	13.1988	12.1868
Os05g0215600|mRNA|AK099688|CDS+3'UTR	Conserved hypothetical protein.	0.402937	0.0172923	2.78782	3.61572	2.30434
Os05g0217800|mRNA|AK067171|CDS+3'UTR	BURP domain containing protein.	0.381638	0.0380566	11.8254	12.2459	10.8562
Os05g0407100|mRNA|AK063349|CDS+3'UTR	Four F5 protein family protein.	0.392182	4.15913e-06	7.94076	9.85375	8.50335
Os05g0452800|mRNA|AK102413|CDS+3'UTR	Zn-finger, RING domain containing protein.	0.472762	0.0083879	6.72393	7.39707	6.31626
Os05g0469800|mRNA|X92743|CDS+3'UTR	Pyruvate decarboxylase (EC 4.1.1.1) (Fragment).	0.38163	0.0324854	11.148	8.61456	7.2248
Os05g0514600|mRNA|AK107211|CDS+3'UTR	2OG-Fe(II) oxygenase domain containing protein.	0.290682	0.0157659	11.7307	10.9712	9.18874
Os05g0562300|mRNA|AK067414|CDS+3'UTR	DnaJ-like protein.	0.498773	0.00216012	8.91376	10.9734	9.96983
Os05g0574100|mRNA|AK106699|CDS+3'UTR	Lipase, class 3 family protein.	0.347581	0.00187951	7.11861	7.89371	6.36914
Os06g0131700|mRNA|AK062952|CDS+3'UTR	NAM protein.	0.439164	0.0286801	6.44002	7.19451	6.00734
Os06g0160700|mRNA|AF165890|CDS+3'UTR	Starch synthase I, chloroplast precursor (EC 2.4.1.21) (Soluble starch synthase 1) (SSS 1).	0.352275	0.000165563	10.7454	10.744	9.23874
Os06g0215600|mRNA|AK061212|CDS+3'UTR	Oxo-phytodienoic acid reductase (12-oxophytodienoic acid reductase).	0.477219	0.0294642	2.23914	3.42726	2.35998
Os06g0229000|mRNA|AK063733|CDS+3'UTR	FtsH protease (VAR2) (Zinc dependent protease).	0.247697	0.00131859	7.23882	7.55987	5.54652
Os06g0243100|mRNA|AK120110|UTR	Non-protein coding transcript, uncharacterized transcript.	0.431892	0.00240282	7.99228	7.81247	6.60121
Os06g0273500|mRNA|AK106309|CDS+3'UTR	Protein of unknown function DUF231 domain containing protein.	0.185001	6.20255e-07	10.639	9.81627	7.38188
Os06g0275900|mRNA|AK066767|CDS+3'UTR	Forkhead-associated domain containing protein.	0.440473	2.39469e-13	11.1952	11.031	9.84808
Os06g0483200|mRNA|AK120065|CDS+3'UTR	Beta-amyrin synthase.	0.424497	0.0314425	4.88746	4.75251	3.51633
Os06g0542200|mRNA|AK058589|CDS+3'UTR	Prephenate dehydrogenase domain containing protein.	0.493735	0.00250126	5.85669	6.20761	5.18941
Os06g0621600|mRNA|AK102049|CDS+3'UTR	Disease resistance protein family protein.	0.429554	0.0293857	5.47811	4.49268	3.27359
Os07g0102200|mRNA|AK121572|CDS+3'UTR	Conserved hypothetical protein.	0.472485	0.0473421	7.44785	5.6628	4.58114
Os07g0119400|mRNA|AK102922|CDS+3'UTR	Pectinesterase like protein.	0.403804	0.0176994	7.87379	8.44238	7.13411
Os07g0120100|mRNA|AK063034|CDS+3'UTR	Protein of unknown function DUF538 family protein.	0.350083	0.000174151	7.47514	9.16017	7.64594
Os07g0235700|mRNA|AK106981|CDS+3'UTR	Conserved hypothetical protein.	0.498903	0.0314979	3.6755	4.35337	3.3502
Os07g0298900|mRNA|AK064565|CDS+3'UTR	Heavy metal transport/detoxification protein domain containing protein.	0.492947	0.0287396	9.45165	8.97748	7.95698
Os07g0490100|mRNA|AK106006|CDS+3'UTR	UDP-glucuronosyl/UDP-glucosyltransferase family protein.	0.48601	0.0324798	6.51261	3.82936	2.78841
Os07g0677100|mRNA|AK101772|CDS+3'UTR	Peroxidase.	0.363567	0.0490586	8.78126	10.98	9.52028
Os07g0687100|mRNA|AK062162|CDS+3'UTR	Protein of unknown function DUF341 family protein.	0.404891	0.000758809	11.9223	12.1436	10.8392
Os08g0136800|mRNA|AK107939|5'UTR+CDS	Protein of unknown function DUF26 domain containing protein.	0.44478	0.0063915	5.57041	5.29129	4.12245
Os08g0277200|mRNA|AK106439|CDS+3'UTR	Cinnamoyl-CoA reductase (EC 1.2.1.44).	0.283467	0.0360625	6.95444	6.82761	5.00886
Os08g0299400|mRNA|AK064148|CDS+3'UTR	Monogalactosyldiacylglycerol synthase family protein.	0.309839	0.00779032	6.22501	6.69146	5.00105
Os08g0321600|mRNA|AK060315|CDS+3'UTR	Conserved hypothetical protein.	0.44619	0.00872155	7.7206	8.28604	7.12178
Os08g0322400|mRNA|AK120116|CDS+3'UTR	Conserved hypothetical protein.	0.440703	0.0351573	5.04223	4.96913	3.78701
Os08g0375700|mRNA|AY600992|CDS+3'UTR	SKP1 component family protein.	0.389789	0.0120373	2.71126	4.48653	3.1273
Os08g0397800|mRNA|AK108174|CDS+3'UTR	Conserved hypothetical protein.	0.32456	0.0122056	7.76253	6.10542	4.48197
Os08g0479300|mRNA|AK070025|CDS+3'UTR	Cyclin, N-terminal domain containing protein.	0.4253	0.000936146	8.4279	8.9109	7.67745
Os08g0505900|mRNA|AK060670|CDS+3'UTR	DNA-damage-repair/toleration protein DRT100 precursor.	0.47186	0.0302392	9.18627	9.9033	8.81973
Os08g0531000|mRNA|AK061879|CDS+3'UTR	Diphosphonucleotide phosphatase 1 precursor.	0.436624	0.0272888	13.2101	14.4107	13.2152
Os09g0116900|mRNA|AK071936|CDS+3'UTR	Hypothetical protein.	0.499166	0.0492804	8.72563	8.49733	7.49492
Os09g0256700|mRNA|AK119936|CDS+3'UTR	Conserved hypothetical protein.	0.348566	0.0147353	9.45124	9.10913	7.58863
Os09g0298200|mRNA|AY028315|CDS+3'UTR	ADP-glucose pyrophosphorylase small subunit.	0.494882	0.00151737	8.98577	9.87444	8.8596
Os09g0368500|mRNA|AK069392|CDS+3'UTR	Polyamine oxidase precursor (EC 1.5.3.11).	0.48016	0.0492341	6.78713	6.27293	5.21452
Os09g0461500|mRNA|AK063400|CDS+3'UTR	Esterase/lipase/thioesterase domain containing protein.	0.440783	0.0494302	9.67079	11.6197	10.4378
Os09g0487200|mRNA|AK070460|CDS+3'UTR	Conserved hypothetical protein.	0.371705	0.000854358	7.30926	7.45991	6.03214
Os09g0541000|mRNA|AK067792|CDS+3'UTR	Aquaporin PIP2.3 (Plasma membrane intrinsic protein 2c) (PIP2c) (TMP2C) (RD28-PIP) (Water-stress induced tonoplast intrinsic protein) (WSI-TIP).	0.460783	0.00374604	11.1459	11.2654	10.1476
Os10g0118200|mRNA|AK069308|CDS+3'UTR	O-methyltransferase ZRP4 (EC 2.1.1.-) (OMT).	0.246324	0.0183494	9.85268	9.72273	7.70136
Os10g0155100|mRNA|AK108770|CDS+3'UTR	Curculin-like (mannose-binding) lectin domain containing protein.	0.277277	0.0128007	5.39395	7.89876	6.04816
Os10g0422600|mRNA|AK109893|CDS+3'UTR	Protein of unknown function DUF581 family protein.	0.369853	0.00609502	7.99294	7.30215	5.86718
Os10g0536700|mRNA|AK105708|CDS+3'UTR	Plant peroxidase family protein.	0.403393	0.0433796	7.12753	6.27562	4.96587
Os10g0548100|mRNA|AK107224|CDS+3'UTR	Conserved hypothetical protein.	0.26513	0.000135536	3.03163	5.22208	3.30685
Os11g0181200|mRNA|AK063747|CDS+3'UTR	Hypothetical protein.	0.312067	0.000110613	5.3314	7.20142	5.52135
Os11g0275200|mRNA|AK067288|CDS+3'UTR	Endo-1,3;1,4-beta-D-glucanase precursor (EC 3.2.1.-).	0.470893	0.00156488	9.78319	9.22424	8.13771
Os11g0302800|mRNA|AK064557|CDS+3'UTR	Protein of unknown function DUF724 family protein.	0.43377	0.0459453	10.2978	9.51999	8.31499
Os11g0461000|mRNA|AK062672|CDS+3'UTR	Peptidase S10, serine carboxypeptidase family protein.	0.457272	0.0115744	6.5104	4.34542	3.21654
Os11g0523700|mRNA|AK109915|CDS+3'UTR	Basic helix-loop-helix dimerisation region bHLH domain containing protein.	0.443239	0.0416569	5.95381	5.76114	4.5873
Os11g0527300|mRNA|AK070941|CDS+3'UTR	Hypothetical protein.	0.489355	0.00578158	4.42655	4.51905	3.48801
Os11g0679700|mRNA|AK120619|CDS+3'UTR	Phospholipid/glycerol acyltransferase family protein.	0.408917	0.000736512	7.06688	7.63138	6.34126
Os12g0109700|mRNA|AK058609|CDS+3'UTR	Hypothetical protein.	0.309977	0.000237319	4.90481	5.29706	3.60729
Os12g0472500|mRNA|AK108523|CDS+3'UTR	Hypothetical protein.	0.416891	0.0417223	5.77537	6.3757	5.11345
